# Supplementary material for: AAV-mediated delivery of secreted acid α-glucosidase with enhanced uptake corrects neuromuscular pathology in Pompe mice
Source: JCI Insight. 2023 Aug 22;8(16):e170199. doi: 10.1172/jci.insight.170199 (PMC10543735; doi:10.1172/jci.insight.170199)
Supplement: Supporting data values [file jciinsight-8-170199-s051.xlsx]

## Sheet: Figure 1
Data values associated with graphs in the manuscript and supplemental material
Figure 1B (GAA activity)				Figure 1C (Glycogen assay)				Figure 1E (LAMP1)			Figure 1E (p62)			Figure 1E (LC3)
WT	KO	SYS		WT	KO	SYS		KO	SYS		KO	SYS		KO	SYS
2.35	0.12	1.65		0.55	21.666	18.596		1	1.07		1	1.87		1	1.11
1.77	0	0.96		0.7	21.613	16.399		0.92	1.05		1.35	2.35		0.82	1
1.75	0.03	0.98		0.73	17.352	12.35		1.48	0.81		1	1.82		1	1
1.54		0.68		0.7		11.318			0.59
		0.98				11.821

## Sheet: Figure 2
Figure 2B (GAA activity)				Figure 2C (Glycogen assay)				Figure 2D (LAMP1)				Figure 2D (p62)				Figure 2D (LC3)
WT	KO	SYS		WT	KO	SYS		WT	KO	SYS		WT	KO	SYS		WT	KO	SYS
1.7479	0.01	13.474		0.731067	23.4924	2.47787		1	6.14715	0.847831		1	4.77017	0.528739		1	5.42	1.46868
1.5359	0.01	12.8801		0.7046	27.5683	2.00147		0.96	5.73974	1.08087		1.06166	4.394	0.564393		1.3	4.12	1.51273
1.7657	0.15	9.57789		0.7046	22.8043	3.3248		0.859604	6.23994	0.484816		1.09088	3.666	0.370881		1.1	3.84315	1.7794
Figure 2D (Galectin 3)				Figure 2E (AMPK)				Figure 2E (Non-p-4EBP1)				Figure 2E (4EBP1)
WT	KO	SYS		WT	KO	SYS		WT	KO	SYS		WT	KO	SYS
1	10.14	1.39		1	2.03	0.45		1	2.65	0.85		1	1.45	1.06
1.53	5.24	0.81		1.45	2.92	0.93		1.35	2.21	0.98		0.88	2.49	1.14
1	14.02	1.58		1	3.07	1.7		1	1.42	0.37		1	1.84	0.66
1.93	6.92	1.07			2.03			0.821	2.46			1.25	1.84
					2.02				1.71				2.27

## Sheet: Figure 3
Figure 3C (GAA activity Heart)				Figure 3C (GAA activity Diaphragm)
WT	KO	SYS		WT	KO	SYS
2.4728	0.6834	58.514		2.4603	1.049	20.337
1.6665	0.5502	77.127		2.106	0.4592	22.193
2	0.446	79.938		2.15	0.4708	16.045
Figure 3D (Glycogen assay Heart)				Figure 3E (Glycogen assay Diaphragm)
WT	KO	SYS		WT	KO	SYS
0.202	88.283	0.308		0.281	26.88	0.334
0.255	71.159	0.175		0.466	28.203	1.049
0.213	77.987	0.44		0.303	31.644	2.16

## Sheet: Figure 4
Figure 4B (Lysosomal GAA protein Liver)				Figure 4B (Lysosomal GAA activity Liver)
SYS	LS			WT	KO	SYS	LS
1	0.508			7.0538	0.347313	237.986	133.891
1.03182	0.4271			7.21071	0.261411	274.748	128.472
0.528585	0.6611			6	0.3074	183.567	155.106
	0.4044					161.13	153.071
						175.905	168.16
							143.598
Figure 4B (Lysosomal GAA protein Blood)				Figure 4B (Lysosomal GAA activity Blood)
SYS	LS			WT	KO	SYS	LS
0.71	1			456.876	666.961	1873.95	2679.9
0.57	0.9			542.902	634.731	2259.56	2332.8
0.37	1			370.341	482.005	2384.85	2920.38
0.7	0.99			488.361	378.484	2292	2534.22
0.75	1.32				697.479	3348.51	3739.33
	1.65				714.235		3690.16

## Sheet: Figure 5
Figure 5B (GAA activity)					Figure 5C (Glycogen level)					Figure 5D (Lamp1)					Figure 5D (LC3)					Figure 5D (p62/SQSTM1)
WT	KO	SYS	LS		WT	KO	SYS	LS		WT	KO	SYS	LS		WT	KO	SYS	LS		WT	KO	SYS	LS
1.0468	0.05	3.7618	1.4556		0.784	22.5925	1.71033	3.27187		1	6.14715	1.06357	1.84789		1	3.98157	1.10847	1.73929		1.06166	4.77017	2.89	5.01295
1.33098	0.04	3.59049	1.76595		0.731067	19.8665	1.28687	6.15673		0.802621	5.73974	1.20312	1.88131		0.91608	3.62197	1.00699	2.26268		1.09088	4.394	2.04	3.09093
1.5359	0.01	4.42108	1.93133		0.7	23.5	2.0544	3.90707		1	4.68515	1.11565	1.52122		1.3	4.12	1.05773	2.00098		1.6	4.58209	2.44	3.03
1.7657	0.012	4.26365	1.02233		0.7	19.5	1.20747	11.4236		0.808797	3.93671	0.947268	1.73145		1.1	3.84315	1.13111	2.72348		1.01	4.05945	1.6	3.15
Figure 5D (Galectin 3)					Figure 5E (non-p-4EBP1)					Figure 5E (4EBP1)					Figure 5E (AMPK)
WT	KO	SYS	LS		WT	KO	SYS	LS		WT	KO	SYS	LS		WT	KO	SYS	LS
0.0400293	3.11758	0.410411	0.993283		1	9.60191	3.2427	9.9125		1	2.50581	1.23101	2.76417		1	1.8	0.51	0.49
0.0845008	1.91371	1.11184	2.49084		2.45307	7.78313	4.34369	6.59896		1.81107	2.51201	1.60903	1.88309		0.96	1.49	0.29	0.46
0.0422633	4.64444	0.399113	0.270242		1.72654	8.16251	3.63076	3.63242		1.0308	3.35306	1.76024	1.81694		1	2.02	0.52	0.5
0.0377953	7	0.155882	0.351449		2.24346	6.8979				1.11916	2.4533	1.66917	2.68144		0.98	1.26	0.22	1.07
															1	2.23	1.2	1.04
															1.28	2.01

## Sheet: Figure 6
Figure 6B (% fibers with buildup)				Figure 6C (Fiber size)					Figure 6D (Grip strength)
SYS	LS			WT	KO	SYS	LS		KO 3 mo	KO 4.5 mo	SYS before	SYS after	LS before	LS after
10	77.0833			28.7	16.1	34.4	26.8		402.662	447.5	432	582.167	455.833	430.833
26.6	71.7391			35.9	19.6	25.9	15		475	404.583	387.867	514.25	483.667	447.5
	64.4068			38.2	15.9	30.1	16.4		476.933	398.167	444.133	583.417	383.167	476.417
				36.9	25.7	28.7	22.5				458.8	508.417	404.5
				65.3	27.1	26.6	18.5
				34.6	16.8	25.7	12.7
				41.4	23.2	32.3	11.6
				26.2	28.9	26.4	17.7
				58.7	13.2	30	17.1
				43	17.5	32.8	17.1
				57.3	29.1	26.8	18.4
				39.6	26.8	27.8	17.1
				55.3	17.3	29.6	17.9
				35.7	15	21.4	21.6
				38.9	11.8	26.8	22.5
				45.5	14.8	35.7	24.1
				38.5	28.4	43.5	14.1
				28	39.6	39.4	18.9
				38.2	24.6	24.6	17.1
				36.9	20	27.7	18
				41	22.5	36.6	20.5
				48.5	26.6	35.5	22.1
				42.1	20.7	29.1	35.5
				46	18.4	31.2	28.7
				46.9	27.1	26.2	25.7
				43	15.7	28.2	33.7
				48	13.9	25.7	22.3
				32.8	15.5	30.5	23.7
				26.2	16.6	26.8	14.3
				46.4	27.1	21.6	28.9
				39.1	17.5	26.6	19.6
				31.2	22.7	31.2	20.9
				35.5	24.1	25.2	23.7
				28	18.9	18.4	22.3
				32.1	24.1	26.2	23
				36.4	22.5	28	18.7
				33.4	22.5	17.3	32.8
				38.2	18	26.4	18
				43.9	24.4	32.8	22.3
				31.8	20.7		19.8
				35.7	20.5		19.1
				29.6	27.3		23.9
				35.8	17.3		18
				31.8	19.8		24.3
				35.7	32.8		27.1
				29.6			28.7
				35.8			24.8
				24.1			28.4
				26.2			28.7
							23.4
							29.3
							30
							25.9
							29.8
							26.2
							23
							15.2
							24.8
							19.8
							33
							23.4
							36.2
							24.3
							20
							24.6
							26.8
							21.4
							22.8

## Sheet: Figure 7
Figure 7B (Glucose)					Figure 7C (AST)					Figure 7C (ALT)					Figure 7C (AST/ALT)
WT	KO	SYS	LS		WT	KO	SYS	LS		WT	KO	SYS	LS		WT	KO	SYS	LS
184	167	160	144		224	203	70	131		26	33	18	18		8.6	6.15152	3.88889	7.27778
216	116	193	140		178	178	111	161		27	16	20	27		6.6	11.125	5.55	5.96296
157	154	190	148		101	157	106	68		16	22	23	17		6.3	7.13636	4.6087	4
195	70	233	169		122	188	158	126		19	30	26	19		6.4	6.26667	6.07692	6.63158
	197	185				435	175				36	34				12.1	5.14706
	232	201				223	326				33	40				6.8	8.15
		204					105					33					3.18182
Figure 7C (Total Bilirubin)					Figure 7C (Creatine Kinase)					Figure 7C (ELISA)
WT	KO	SYS	LS		WT	KO	SYS	LS		SYS	LS
0.3	0.3	0.3	0.4		748	521	253	522		0.853	0.607
0.3	0.2	0.4	0.5		596	356	385	935		7.117	0.909
0.2	0.4	0.5	0.3		249	273	365	199		9.235	1.225
0.2	0.5	0.2	0.5		428	385	1186	308		1.716	0.899
	0.3	0.3				1178	252			10.634	0.785
	0.2	0.4				245	697			2.453	1.116
		0.2					278			10.688
										1.025
										1.773

## Sheet: Figure 8
Figure 8B (GAA activity)					Figure 8C (Glycogen levels)					Figure 8F (Fiber size)					Figure 8G (Grip strength)
WT	KO	SYS	LS		WT	KO	SYS	LS		WT	KO	SYS	LS		WT	KO	SYS	LS
1.45	0.29	12.67	0.99		0.678133	25.0275	1.63093	3.29833		38.4	24.1	45.5	34.1		763.839	342.111	590.111	526.722
1.16	0.19	29.34	1.02		0.969267	29.9503	1.39273	2.98073		38	18.7	28.9	38.9		708.38	387.778	601.944	531.778
0.95	0.24	24.07	1.13		0.916333	27.4885	1.55153	2.08087		33.7	23.9	33.7	37		649.312	302.704	615.778	549.167
										28	22.7	38.5	49.2		569.67	378.87	685.778	537.222
										24.1	15.4	27.5	44.3				640.167	519.389
										32.1	17.3	30.3	31.3				604.056	560.889
										33.7	18.2	30.5	30.4
										29.3	24.6	40.7	32
										21.6	22.5	35.3	28.2
										27.5	25.2	31.6	35
										33.7	34.6	29.3	24.9
										39.4	21.6	33.2	30.1
										32.3	17.5	32.6	19.2
										20.9	28	36.2	27.9
										32.1	30.9	32.1	30.1
										37.8	26.2	25.3	25.2
										49.8	23	27.1	25.2
										40.3	21.6	31.6	16.4
										37.3	36.6	29.2	18.1
										49.4	24.1	29.9	28.5
										38.9	24.3	44.4	33.4
										39.1	22.1	23.4	23
										43.7	18.4	29.1	28.7
										28.4	25.5		19.3
										26.6	16.8		38.9
										40	33		19.2
										42.5	20.5		15
										32.2	21.2		33.7
										26.6	22.3		28.7
										31.2	27.7		29.1
										39.1	28		23.3
										47.8	21.4
										35.9	23.4
										43.4	28.4
										43.9	29.1
										35.7	26.8
										48.2	19.6
										38.2	14.8

## Sheet: Figure 9
Figure 9C (GAA activity)				Figure 9D (Glycogen levels)				Figure 9F (Lamp1)				Figure 9F (p62/SQSTM1)
WT	KO	SYS		WT	KO	SYS		WT	KO	SYS		WT	KO	SYS
1.53	0.62	1.56		1.53	27.7	1.74		1	5.1087	0.943728		1	2.69	0.74
1.74	0.65	4.78		1.74	33.7	1.26		0.73	5.4299	1.40548		1.19	3.5	1.78
1.419	1	3.8		1.419	40.7	2.05		1.19	5.81	0.99		1.3	3.095	0.850883
1.022		2.38		1.022		1.42			4.4	1.33				1.14378
		2.4				1.578
		5.77				1.26
		3.21				1.128
		3.33				1.287
Figure 9F (LC3)				Figure 9H (Grip Strength)
WT	KO	SYS		KO	SYS
1	2.23	0.64		260.375	539.125
0.32	2.46	0.96		247.375	525.75
0.97	3.13	0.74		253.87	519.125
		0.58			567
					534.625
					535
					514.625
					479
					516.375

## Sheet: Figure 10
Figure 10C (GAA activity)					Figure 10C (Glycogen levels)					Figure 10D (GAA activity)					Figure 10D (Glycogen levels)
WT	KO	SYS	LS		WT	KO	SYS	LS		WT	KO	SYS	LS		WT	KO	SYS	LS
4.05009	0.005	0.11895	0.19675		0.0479333	8.8084	0.239817	5.08322		5.1042	0.5164	0.9604	0.8072		0.043	20.184	0.255	21.057
1.82986	0.007	0.17499	0.25671		0.0413167	10.3038	0.147183	5.20232		6.0625	0	0.7081	1.3386		0.016	10.304	0.175	16.532
2.27674	0	0.19378	0.16		0.127333	10.304	0.0479333	7.51153		7.1379	0.005	0.4188	0.6093		0.043	10.3038	0.01	7.189
												0.3062	0.5853				0.096	9.095
												0.3161					1.128
												0.3926					0.334
												0.2804					0.149

[truncated: 3 more sheets: Supplemental Figure 2, Supplemental Figure 3, Supplemental Figure 6]
